# Supplementary material for: System-wide identification of novel de-ubiquitination targets for USP10 in gastric cancer metastasis through multi-omics screening
Source: BMC Cancer. 2024 Jun 27;24:773. doi: 10.1186/s12885-024-12549-3 (PMC11209979; doi:10.1186/s12885-024-12549-3)
Supplement: Supplementary file 3 — Supplementary Material 3 [file 12885_2024_12549_MOESM3_ESM.xlsx]

## Sheet: Sheet1
Supplementary Tables S3-S4
Table S3 The deubiquitinated proteins with deubiquitinated sites were positively correlated with metastasis, not associated with metastasis, and negatively correlated with metastasis in response to USP10 overexpression
Category	Protein accession	Position	Deubiquitinated expression level	Protein description	Gene name
Negatively correlated with metastasis	P20839	208	5.15464	Inosine-5'-monophosphate dehydrogenase 1	IMPDH1
	O14763	245	2.76243	Tumor necrosis factor receptor superfamily member 10B	TNFRSF10B
	Q9BXP2	595	2.35294	Solute carrier family 12 member 9	SLC12A9
	Q16864	30	2.32558	V-type proton ATPase subunit F	ATP6V1F
	P05388	264	1.96464	60S acidic ribosomal protein P0	RPLP0
	P60900	30	1.79533	Proteasome subunit alpha type-6	PSMA6
	P33240	189	1.78253	Cleavage stimulation factor subunit 2	CSTF2
	Q14566	775	1.7094	DNA replication licensing factor MCM6	MCM6
	P50750	294	1.69205	Cyclin-dependent kinase 9	CDK9
	P60842	225	1.6835	Eukaryotic initiation factor 4A-I	EIF4A1
	P68363	163	1.67504	Tubulin alpha-1B chain	TUBA1B
	Q03252	170	1.60256	Lamin-B2	LMNB2
	Q8TD43	492	1.58479	Transient receptor potential cation channel subfamily M member 4	TRPM4
	P68363	112	1.5456	Tubulin alpha-1B chain	TUBA1B
	Q03519	245	1.5361	Antigen peptide transporter 2	TAP2
	Q01813	395	1.51976	"ATP-dependent 6- phosphofructokinase, platelet type"	PFKP
	Q9Y5Y6	45	1.5083	Suppressor of tumorigenicity 14 protein	ST14
	P14923	385	1.5015	Junction plakoglobin	JUP
Not associated with metastasis	P07355	266	8.54701	Annexin A2	ANXA2
	P29317	935	6.89655	Ephrin type-A receptor 2	EPHA2
	Q9UNM6	32	6.32911	26S proteasome non-ATPase regulatory subunit 13	PSMD13
	P49903	16	5.20833	"Selenide, water dikinase 1"	SEPHS1
	Q9NXE4	523	4.97512	Sphingomyelin phosphodiesterase 4	SMPD4
	P07355	249	4.29185	Annexin A2	ANXA2
	Q9Y3E5	134	4.29185	"Peptidyl-tRNA hydrolase 2, mitochondrial"	PTRH2
	Q13310	216	3.73134	Polyadenylate-binding protein 4	PABPC4
	Q6ZVM7	421	3.27869	TOM1-like protein 2	TOM1L2
	P29692	232	3.20513	Elongation factor 1-delta	EEF1D
	Q96GF1	105	2.86533	E3 ubiquitin-protein ligase RNF185	RNF185
	Q9Y679	413	2.68097	Ancient ubiquitous protein 1	AUP1
	P84077	38	2.53165	ADP-ribosylation factor 1	ARF1
	O15294	716	2.38663	UDP-N- acetylglucosamine-peptide N-acetylglucosaminyltransferase 110 kDa subunit	OGT
	P58107	2164	2.32558	Epiplakin	EPPK1
	Q5VZ89	167	2.21729	DENN domain- containing protein 4C	DENND4C
	P21796	274	2.20264	Voltage-dependent anion-selective channel protein 1	VDAC1
	Q96GF1	87	2.19298	E3 ubiquitin-protein ligase RNF185	RNF185
	O15212	58	2.1322	Prefoldin subunit 6	PFDN6
	Q14149	844	2.12766	MORC family CW- type zinc finger protein 3	MORC3
	P23396	62	2.11416	40S ribosomal protein S3	RPS3
	O15294	742	2.1097	UDP-N- acetylglucosamine--peptide N-acetylglucosaminyltransferase 110 kDa subunit	OGT
	Q01844	424	2.10526	RNA-binding protein EWS	EWSR1
	Q96EE3	96	1.94932	Nucleoporin SEH1	SEH1L
	O00592	525	1.93424	Podocalyxin	PODXL
	Q9UBE0	228	1.91205	SUMO-activating enzyme subunit 1	SAE1
	P78527	2806	1.89394	DNA-dependent protein kinase catalytic subunit	PRKDC
	Q96T60	484	1.88324	Bifunctional polynucleotide phosphatase/kinase	PNKP
	Q9BXJ9	230	1.88324	"N-alpha- acetyltransferase 15, NatA auxiliary subunit"	NAA15
	Q00839	664	1.86916	Heterogeneous nuclear ribonucleoprotein U	HNRNPU
	P52701	1233	1.86567	DNA mismatch repair protein Msh6	MSH6
	Q6PJT7	489	1.85529	Zinc finger CCCH domain-containing protein 14	ZC3H14
	Q9Y666	1008	1.85185	Solute carrier family 12 member 7	SLC12A7
	Q9Y2X0	358	1.84843	Mediator of RNA polymerase II transcription subunit 16	MED16
	P42677	5	1.83824	40S ribosomal protein S27	RPS27
	P61019	165	1.82815	Ras-related protein Rab-2A	RAB2A
	P07900	327	1.81488	Heat shock protein HSP 90-alpha	HSP90AA1
	Q14149	855	1.81159	MORC family CW-type zinc finger protein 3	MORC3
	P51965	72	1.8018	Ubiquitin-conjugating enzyme E2 E1	UBE2E1
	Q13098	224	1.77936	COP9 signalosome complex subunit 1	GPS1
	Q92769	90	1.76991	Histone deacetylase 2	HDAC2
	Q8IV08	11	1.75131	Phospholipase D3	PLD3
	Q5VW38	435	1.74825	Protein GPR107	GPR107
	P29992	354	1.71233	Guanine nucleotide- binding protein subunit alpha-11	GNA11
	Q02880	712	1.70358	DNA topoisomerase 2-beta	TOP2B
	Q9Y508	122	1.68634	E3 ubiquitin-protein ligase RNF114	RNF114
	P21333	87	1.67785	Filamin-A	FLNA
	P54619	329	1.67224	5'-AMP-activated protein kinase subunit gamma-1	PRKAG1
	Q8NG11	265	1.66389	Tetraspanin-14	TSPAN14
	P42167	303	1.65563	"Lamina-associated polypeptide 2, isoforms beta/gamma"	TMPO
	Q8NBN3	489	1.65289	Transmembrane protein 87A	TMEM87A
	P50851	820	1.63666	Lipopolysaccharide- responsive and beige-like anchor protein	LRBA
	P25789	54	1.63132	Proteasome subunit alpha type-4	PSMA4
	P63000	123	1.63132	Ras-related C3 botulinum toxin substrate 1	RAC1
	Q9NRG9	56	1.62338	Aladin	AAAS
	Q15393	769	1.61812	Splicing factor 3B subunit 3	SF3B3
	O60318	1512	1.6129	Germinal-center associated nuclear protein	MCM3AP
	P43686	10	1.61031	26S proteasome regulatory subunit 6B	PSMC4
	Q3ZCM7	122	1.61031	Tubulin beta-8 chain	TUBB8
	P26368	276	1.60256	Splicing factor U2AF 65 kDa subunit	U2AF2
	Q9BPX3	522	1.5949	Condensin complex subunit 3	NCAPG
	Q9NTJ3	1187	1.5949	Structural maintenance of chromosomes protein 4	SMC4
	P61586	135	1.58228	Transforming protein RhoA	RHOA
	P22314	802	1.56495	Ubiquitin-like modifier- activating enzyme 1	UBA1
	P13639	42	1.5625	Elongation factor 2	EEF2
	P30876	1010	1.55039	DNA-directed RNA polymerase II subunit RPB2	POLR2B
	P15880	275	1.54799	40S ribosomal protein S2	RPS2
	P49915	457	1.53374	GMP synthase [glutamine-hydrolyzing]	GMPS
	P20290	57	1.53139	Transcription factor BTF3	BTF3
	P28066	192	1.52905	Proteasome subunit alpha type-5	PSMA5
	P49321	643	1.52905	Nuclear autoantigenic sperm protein	NASP
	Q9UDY2	434	1.52207	Tight junction protein ZO-2	TJP2
	P55072	45	1.51976	Transitional endoplasmic reticulum ATPase	VCP
	Q07812	21	1.51976	Apoptosis regulator BAX	BAX
	P22307	454	1.51515	Non-specific lipid-transfer protein	SCP2
	Q99829	73	1.51515	Copine-1	CPNE1
	Q9NXW2	166	1.51286	DnaJ homolog subfamily B member 12	DNAJB12
	Q02241	444	1.5083	Kinesin-like protein KIF23	KIF23
	Q13505	190	1.50602	Metaxin-1	MTX1
	Q6WKZ4	1212	1.5015	Rab11 family-interacting protein 1	RAB11FIP1
Positively correlated with metastasis	Q6P4Q7	356	3.21543	Metal transporter CNNM4	CNNM4
	O60506	356	3.15457	Heterogeneous nuclear ribonucleoprotein Q	SYNCRIP
	Q9BSJ8	422	2.94985	Extended synaptotagmin-1	ESYT1
	Q09666	4926	2.80899	Neuroblast differentiation- associated protein AHNAK	AHNAK
	Q16881	179	2.77778	"Thioredoxin reductase 1, cytoplasmic"	TXNRD1
	Q14669	1221	2.77008	E3 ubiquitin-protein ligase TRIP12	TRIP12
	Q9P0L0	154	2.65957	Vesicle-associated membrane protein-associated protein A	VAPA
	Q9NQC3	1090	2.3753	Reticulon-4	RTN4
	Q09666	5312	2.33645	Neuroblast differentiation- associated protein AHNAK	AHNAK
	O75165	1374	2.22222	DnaJ homolog subfamily C member 13	DNAJC13
	O60506	42	2.20264	Heterogeneous nuclear ribonucleoprotein Q	SYNCRIP
	P60953	107	2.08333	Cell division control protein 42 homolog	CDC42
	P16070	705	2.05339	CD44 antigen	CD44
	P62333	48	2.05339	26S proteasome regulatory subunit 10B	PSMC6
	O15439	66	1.9084	Multidrug resistance- associated protein 4	ABCC4
	P35221	797	1.88324	Catenin alpha-1	CTNNA1
	O43493	417	1.8315	Trans-Golgi network integral membrane protein 2	TGOLN2
	P35998	407	1.81488	26S proteasome regulatory subunit 7	PSMC2
	P16070	715	1.72414	CD44 antigen	CD44
	Q04721	1738	1.71821	Neurogenic locus notch homolog protein 2	NOTCH2
	P63261	191	1.65017	"Actin, cytoplasmic 2"	ACTG1
	P55327	100	1.64474	Tumor protein D52	TPD52
	Q13492	288	1.64204	Phosphatidylinositol-binding clathrin assembly protein	PICALM
	P50991	319	1.63666	T-complex protein 1 subunit delta	CCT4
	P27824	380	1.62075	Calnexin	CANX
	Q09666	5039	1.60772	Neuroblast differentiation- associated protein AHNAK	AHNAK
	Q04721	1767	1.5748	Neurogenic locus notch homolog protein 2	NOTCH2
	P20020	721	1.55763	Plasma membrane calcium-transporting ATPase 1	ATP2B1
	Q9NWT6	115	1.5528	Hypoxia-inducible factor 1-alpha inhibitor	HIF1AN
	P60953	96	1.54321	Cell division control protein 42 homolog	CDC42
	P06703	40	1.5361	Protein S100-A6	S100A6
	P11169	243	1.53139	"Solute carrier family 2, facilitated glucose transporter member 3"	SLC2A3
	O94832	307	1.52905	Unconventional myosin-Id	MYO1D
	Q86U86	1398	1.51976	Protein polybromo-1	PBRM1
	O60884	152	1.51745	DnaJ homolog subfamily A member 2	DNAJA2
	P11169	253	1.50376	"Solute carrier family 2, facilitated glucose transporter member 3"	SLC2A3
Note: Category by analyzingthe correlation between the expression level of the deubiquitinated proteins and metastasis in TCGA (STAD) using UALCAN (https://ualcan.path.uab.edu/analysis.html)
Table S4 USP10 upregulating proteins were enriched in cell migration by GO Biological Process enrichment analysis in proteomics analysis
GO Terms Level 1	GO Terms ID	GO Terms Level	GO Terms Description	Fisher's exact test P value	Protein accession	Protein description	Ratio	Regulated Type	Gene name
Biological Process	GO:0016477	6	cell migration	0.0392875	Q6PJG6	BRCA1-associated ATM activator 1	2.035	Up	BRAT1
Biological Process	GO:0016477	6	cell migration	0.0392875	Q69YQ0	Cytospin-A	2.861	Up	SPECC1L
Biological Process	GO:0016477	6	cell migration	0.0392875	P16070	CD44 antigen	1.845	Up	CD44
Biological Process	GO:0016477	6	cell migration	0.0392875	Q8WX93	Palladin	1.519	Up	PALLD
Biological Process	GO:0016477	6	cell migration	0.0392875	O14763	Tumor necrosis factor receptor superfamily member 10B	1.793	Up	TNFRSF10B
Biological Process	GO:0016477	6	cell migration	0.0392875	Q9Y3A5	Ribosome maturation protein SBDS	1.541	Up	SBDS
Biological Process	GO:0016477	6	cell migration	0.0392875	Q8N5M9	Protein jagunal homolog 1	1.564	Up	JAGN1
